# Supplementary material for: Relative Energy Deficiency in Sport—Multidisciplinary Treatment in Clinical Practice
Source: Nutrients. 2025 Jan 9;17(2):228. doi: 10.3390/nu17020228 (PMC11767807; doi:10.3390/nu17020228)
Supplement: Supplementary file 1 [file nutrients-17-00228-s001.zip]

Archive with 1 entries (1 files):
- nutrients-3399655-supplementary.pdf
